# Supplementary material for: Clonal lineage tracing of innate immune cells in human cancer
Source: bioRxiv. 2025 Jul 21:2025.07.16.665245. Preprint. [Version 1] doi: 10.1101/2025.07.16.665245 (PMC12330704; doi:10.1101/2025.07.16.665245)
Supplement: Supplement 1 [file media-1.xlsx]

## Sheet: Patient data
Donor Name	TB Donor ID	Age	Gender	Diagnosis	Stage (pathologic)	Molecular features	Molecular assay	Chemo	PD-L1 IHC	other notes (just FYI)	Vincent old column-Dx	Vincent old column-Known features
SU-L-001	SHS-22-17200	62	M	Squamous cell carcinoma, moderately differentiated	ypT1cN1	TMB=13, MSS	Foundation	NACT	TPS 100%		ypT1c squamoud cell carcinoma	PDL1 high
SU-L-002	SHS-22-16162	70	M	Mucinous adenocarcinoma, well-differentiated	pT1bN0	ALK/ROS1 FISH negative, EGFR mutation negative by lung panel; no large NGS performed	FISH and EGFR (exons 18-21) testing	None	TPS <1%		pT1b adenocarcinoma	N/A
SU-L-003	SHS-22-13745	72	F	Typical carcinoid tumor	mypT3N2	Unknown	N/A	On olaparib for concurrent gynecologic cancer	Not performed	patient with history of tubo-ovarian carcinosarcoma, recently recevied chemo and was on PARP inhibitor at the time of the lung resection
SU-L-004	SHS-22-11251	31	M	Adenocarcinoma, well-differentiated	pT1bN0	EGFR EXON 19 DELETION	STAMP	None	TPS <1%		pT1b adenocarcinoma	PDL1-negative, no molecular, FISH ALK negative
SU-L-005	SHS-21-49701	70	F	Adenocarcinoma, well-differentiated	pT1bN0	KLC1-ALK FUSION	STAMP	None	TPS 20%		pT1b adenocarcinoma	KLC1-ALK fusion
SU-O-001	SHS-21-09487	60	F	Mixed carcinoma, endometriosis-associated	pT1aN0	TMB=5.3; ATM, PIK3CA mutations	Tempus	None	Not performed		IA, endometriosis-associated ovarian carcinoma
SU-O-002	SHS-21-16526	76	F	Low grade serous carcinoma	pT3cN1a	Unknown	N/A	None	Not performed		IIIC, LGSC
SU-O-003	SHS-21-12097	71	F	Mixed carcinoma, endometriosis-associated	pT1c1N0	TMB=5.8; ARID1A, CTNNB1, PIK3R1 mutations	Tempus	None	Not performed		ICI, ovarian carcinoma mixed clear cell and endometroid
SU-O-004	SHS-21-21266	55	F	High grade serous carcinoma	N/A (recurrent)	original tumor (4 years prior): BRCA1, TP53 mutations; TMB=4	Foundation	None	Negative		Recurrence, HGSC
SU-O-005	SHS-21-22432	66	F	High grade serous carcinoma	ypT3cNX	TMB=1.1; TP53 mutation, CCNE1 amp	Tempus	NACT	Not performed		IVB, HGSC
